# Supplementary material for: IPF-related new macrophage subpopulations and diagnostic biomarker identification - combine machine learning with single-cell analysis
Source: Respir Res. 2024 Jun 13;25:241. doi: 10.1186/s12931-024-02845-8 (PMC11170785; doi:10.1186/s12931-024-02845-8)
Supplement: Supplementary file 2 — Supplementary Material 2. [file 12931_2024_2845_MOESM2_ESM.xlsx]

## Sheet: macro cluster11 markergene
	p_val	avg_log2FC	pct.1	pct.2	p_val_adj	cluster	gene
ATP5F1E.1	0	3.74021	0.998	0.014	0	11	ATP5F1E
RACK1	0	3.02531	0.983	0.01	0	11	RACK1
ELOB	0	2.87255	0.993	0.01	0	11	ELOB
ATP5MG	0	2.76281	0.987	0.009	0	11	ATP5MG
ATP5MC3	0	2.33712	0.938	0.005	0	11	ATP5MC3
ATP5MC2	0	2.27047	0.958	0.011	0	11	ATP5MC2
SMIM25	0	2.1714	0.914	0.001	0	11	SMIM25
ATP5MPL	0	2.13833	0.971	0.009	0	11	ATP5MPL
ATP5MD	0	1.94734	0.945	0.006	0	11	ATP5MD
ATP5MF	0	1.94065	0.945	0.007	0	11	ATP5MF
ATP5F1D	0	1.8904	0.928	0.004	0	11	ATP5F1D
TRIR	0	1.88878	0.928	0.005	0	11	TRIR
JPT1	0	1.88622	0.899	0.002	0	11	JPT1
SELENOH	0	1.84387	0.921	0.007	0	11	SELENOH
NOP53	0	1.74985	0.859	0.004	0	11	NOP53
ATP5PF	0	1.70151	0.903	0.007	0	11	ATP5PF
ATP5ME	0	1.66099	0.916	0.009	0	11	ATP5ME
SMIM30	0	1.46596	0.849	0.003	0	11	SMIM30
SQOR	0	1.42041	0.808	0.002	0	11	SQOR
REX1BD	0	1.41412	0.84	0.002	0	11	REX1BD
SELENOW	0	1.3989	0.881	0.009	0	11	SELENOW
COPS9	0	1.39797	0.837	0.004	0	11	COPS9
SELENOT	0	1.38282	0.802	0.004	0	11	SELENOT
SEM1	0	1.37207	0.83	0.008	0	11	SEM1
ATP5PO	0	1.36912	0.818	0.005	0	11	ATP5PO
ATP5PD	0	1.3597	0.803	0.005	0	11	ATP5PD
ATP5F1B	0	1.25682	0.753	0.008	0	11	ATP5F1B
RAB5IF	0	1.24598	0.755	0.002	0	11	RAB5IF
ATP5F1C	0	1.24376	0.736	0.003	0	11	ATP5F1C
SCGB1A1.9	0	1.23611	0.998	0.566	0	11	SCGB1A1
MMP24OS	0	1.18017	0.751	0.004	0	11	MMP24OS
ELOC	0	1.15997	0.739	0.004	0	11	ELOC
SELENOK	0	1.1589	0.76	0.003	0	11	SELENOK
ATP5MC1	0	1.14893	0.76	0.003	0	11	ATP5MC1
ATP5F1A	0	1.14158	0.704	0.006	0	11	ATP5F1A
SELENOF	0	1.13707	0.768	0.004	0	11	SELENOF
ATP5PB	0	1.07288	0.692	0.004	0	11	ATP5PB
NBDY	0	1.04643	0.711	0.003	0	11	NBDY
ADA2	0	1.04054	0.657	0.001	0	11	ADA2
AC026369.3	0	1.01539	0.613	0.001	0	11	AC026369.3
CENPX	0	1.0129	0.635	0.002	0	11	CENPX
FYB1	0	0.953601	0.587	0.001	0	11	FYB1
LINC02154	0	0.951177	0.331	0	0	11	LINC02154
RTRAF	0	0.916172	0.672	0.005	0	11	RTRAF
STMP1	0	0.897155	0.679	0.004	0	11	STMP1
SELENOS	0	0.870466	0.645	0.003	0	11	SELENOS
DMAC1	0	0.866516	0.634	0.003	0	11	DMAC1
PARAL1	0	0.850072	0.556	0	0	11	PARAL1
SMIM26	0	0.800424	0.662	0.005	0	11	SMIM26
SEPHS2	0	0.760277	0.553	0.01	0	11	SEPHS2
MCRIP1	0	0.75348	0.556	0.002	0	11	MCRIP1
ATP5G2.1	0	-2.6924	0	0.916	0	11	ATP5G2
TCEB2.1	0	-3.01231	0	0.924	0	11	TCEB2
ATP5L.1	0	-3.01646	0	0.932	0	11	ATP5L
GNB2L1.1	0	-3.58461	0	0.939	0	11	GNB2L1
ATP5E.1	0	-4.03082	0	0.948	0	11	ATP5E
GPX1.1	0	-4.4892	0	0.949	0	11	GPX1
CRIP1.2	8.13e-307	2.24522	0.99	0.643	2.09e-302	11	CRIP1
ATP5G3.1	2.61e-300	-2.62039	0	0.891	6.71e-296	11	ATP5G3
USMG5.1	2.1e-290	-2.23404	0	0.876	5.41e-286	11	USMG5
ALDOA.1	4.44e-290	-2.62339	0.296	0.909	1.14e-285	11	ALDOA
C14orf2.1	7.88e-284	-2.16301	0	0.866	2.03e-279	11	C14orf2
RPS17	2.41e-282	-1.78633	0.953	0.961	6.2e-278	11	RPS17
ATP5J.1	2.36e-277	-2.09288	0	0.855	6.08e-273	11	ATP5J
GABARAP	2.44e-272	0.885277	0.797	0.226	6.29e-268	11	GABARAP
ATP5O	4.25e-261	-1.85374	0	0.828	1.1e-256	11	ATP5O
C19orf43	8.44e-256	-1.81855	0	0.819	2.17e-251	11	C19orf43
ATP5D.1	2.73e-254	-1.75704	0	0.817	7.04e-250	11	ATP5D
ATP5J2	5.59e-249	-1.78966	0	0.808	1.44e-244	11	ATP5J2
SELK.1	3.35e-248	-1.88657	0	0.806	8.63e-244	11	SELK
TCEB1	4.34e-246	-1.78217	0	0.803	1.12e-241	11	TCEB1
ATP5H	4.66e-244	-1.7316	0	0.799	1.2e-239	11	ATP5H
ATP5I	1.55e-243	-1.74612	0	0.798	4e-239	11	ATP5I
SHFM1	4.87e-242	-1.64546	0	0.796	1.25e-237	11	SHFM1
C11orf31	1.37e-237	-1.68788	0	0.788	3.54e-233	11	C11orf31
ATP5B	2.31e-230	-1.69476	0	0.775	5.96e-226	11	ATP5B
SELT.1	5.02e-226	-1.49972	0	0.767	1.29e-221	11	SELT
LINC01272.1	1.06e-224	-1.77455	0	0.764	2.72e-220	11	LINC01272
SEP15.1	7.04e-224	-1.49513	0	0.763	1.81e-219	11	2024-09-15
C19orf60.1	3.36e-218	-1.47969	0	0.752	8.67e-214	11	C19orf60
GLTSCR2	2.51e-217	-1.64817	0	0.75	6.46e-213	11	GLTSCR2
MYEOV2	6.58e-217	-1.47462	0	0.749	1.7e-212	11	MYEOV2
HLA-DRB5.3	7.93e-216	-2.91274	0.197	0.802	2.04e-211	11	HLA-DRB5
ATP5C1	1.08e-214	-1.52227	0	0.745	2.79e-210	11	ATP5C1
HN1.1	4.12e-212	-1.66195	0	0.74	1.06e-207	11	HN1
ATP5F1.1	3.18e-211	-1.45301	0	0.739	8.19e-207	11	ATP5F1
C14orf166	1.85e-198	-1.31675	0	0.713	4.77e-194	11	C14orf166
ATPIF1.1	5.24e-197	-1.44833	0	0.71	1.35e-192	11	ATPIF1
C20orf24.1	2.41e-196	-1.40577	0	0.709	6.22e-192	11	C20orf24
HLA-A.1	1.2e-194	1.47924	1	0.946	3.08e-190	11	HLA-A
SAT1.1	9.34e-193	-1.3456	0.985	0.973	2.41e-188	11	SAT1
LINC00998.1	1.34e-187	-1.30457	0	0.691	3.46e-183	11	LINC00998
CD74.4	4.09e-187	1.15504	1	0.972	1.05e-182	11	CD74
C7orf73	2.39e-184	-1.20063	0	0.684	6.15e-180	11	C7orf73
ATP5A1	3.19e-181	-1.29429	0	0.677	8.22e-177	11	ATP5A1
IFI27.3	4.52e-181	2.27327	0.724	0.269	1.16e-176	11	IFI27
SEPW1.1	4.73e-181	-1.35688	0	0.677	1.22e-176	11	SEPW1
EIF1	2.36e-180	-1.16562	0.987	0.971	6.09e-176	11	EIF1
ATP5G1	3.62e-176	-1.19559	0	0.666	9.33e-172	11	ATP5G1
TMEM190.1	4.75e-176	-0.837024	0.336	0.049	1.22e-171	11	TMEM190
LINC00493	3.03e-174	-1.14278	0	0.662	7.81e-170	11	LINC00493
VIMP	1.68e-172	-1.1667	0	0.658	4.32e-168	11	VIMP
DEFB1	1.34e-170	0.987714	0.634	0.195	3.46e-166	11	DEFB1
AC090498.1	2.64e-170	-1.19611	0	0.653	6.8e-166	11	AC090498.1
SQRDL.1	7.22e-170	-1.24133	0	0.652	1.86e-165	11	SQRDL
LYZ.1	4.31e-167	1.37395	1	0.938	1.11e-162	11	LYZ
RAP1B	3.59e-166	0.892871	0.913	0.568	9.25e-162	11	RAP1B
SERPING1.7	2.39e-163	1.13145	0.943	0.501	6.15e-159	11	SERPING1
PHLDA1.3	8.93e-162	-1.66859	0.119	0.697	2.3e-157	11	PHLDA1
S100A13.1	1.15e-161	1.10496	0.903	0.551	2.96e-157	11	S100A13
LINC01420	1.99e-158	-1.06779	0	0.626	5.13e-154	11	LINC01420
RP11-1143G9.4.1	2.51e-156	-1.92996	0	0.621	6.46e-152	11	RP11-1143G9.4
NFKBIA.5	4.35e-156	-1.92571	0.649	0.876	1.12e-151	11	NFKBIA
CAPS.1	1.75e-152	-1.20544	0.407	0.079	4.5e-148	11	CAPS
RPS18.1	5.43e-148	-0.807554	0.997	0.975	1.4e-143	11	RPS18
DUSP1.1	8.82e-146	-1.4499	0.872	0.927	2.27e-141	11	DUSP1
PLIN2.1	4.2e-145	-1.61175	0.716	0.89	1.08e-140	11	PLIN2
TNNI2	1.68e-143	0.858984	0.714	0.298	4.33e-139	11	TNNI2
FN1.2	1.21e-141	1.37374	0.938	0.549	3.12e-137	11	FN1
MMP24-AS1	1.48e-139	-0.978099	0	0.579	3.81e-135	11	MMP24-AS1
HLA-F	1.13e-134	0.814257	0.81	0.422	2.9e-130	11	HLA-F
AREG.7	8.41e-134	-3.02328	0.097	0.634	2.17e-129	11	AREG
CD163.1	2.34e-132	-1.4524	0.487	0.82	6.02e-128	11	CD163
KLF4.2	2.72e-128	-1.36659	0.561	0.816	7e-124	11	KLF4
GYPC.1	5.31e-127	0.956008	0.897	0.643	1.37e-122	11	GYPC
PTMS	7.24e-127	0.885944	0.911	0.639	1.87e-122	11	PTMS
FOSB.3	4.26e-126	-1.40312	0.057	0.589	1.1e-121	11	FOSB
C16orf13	5.22e-126	-0.852513	0	0.544	1.35e-121	11	C16orf13
VAMP5	1.92e-125	0.99973	0.666	0.271	4.95e-121	11	VAMP5
CCDC109B	5.34e-124	-0.893941	0	0.538	1.38e-119	11	CCDC109B
HLA-DPB1.3	6.73e-122	0.90635	1	0.937	1.73e-117	11	HLA-DPB1
TMEM261	7.84e-118	-0.841052	0	0.521	2.02e-113	11	TMEM261
UQCRB	8.48e-118	-0.868131	0.926	0.927	2.18e-113	11	UQCRB
FAM195B	1.38e-115	-0.789377	0	0.514	3.56e-111	11	FAM195B
SAMSN1.3	1.59e-114	-1.31187	0.145	0.633	4.1e-110	11	SAMSN1
CXCL3.4	3.63e-112	-2.4925	0.459	0.76	9.34e-108	11	CXCL3
ARL4A	1.23e-111	-1.19705	0.424	0.761	3.18e-107	11	ARL4A
FYB.1	4.33e-111	-0.899277	0	0.501	1.11e-106	11	FYB
CECR1	3.52e-110	-0.861454	0	0.498	9.08e-106	11	CECR1
FAM195A	7.9e-110	-0.821603	0	0.497	2.04e-105	11	FAM195A
HLA-DRA.3	3.77e-109	0.941171	1	0.97	9.71e-105	11	HLA-DRA
NBEAL1.1	6.76e-108	-1.26866	0.455	0.768	1.74e-103	11	NBEAL1
RP11-598F7.3.7	1.79e-107	-1.45997	0	0.49	4.6e-103	11	RP11-598F7.3
LTA4H.1	1.04e-105	0.888471	0.971	0.797	2.68e-101	11	LTA4H
STRA13	2.08e-104	-0.756858	0	0.481	5.35e-100	11	STRA13
MMP19.2	1.27e-103	-1.18005	0.269	0.671	3.27e-99	11	MMP19
ALDH2.4	2.78e-103	0.943587	0.982	0.807	7.17e-99	11	ALDH2
LY6E.4	7.1e-102	0.82061	0.976	0.755	1.83e-97	11	LY6E
PSMB9	3.21e-100	0.842451	0.861	0.591	8.28e-96	11	PSMB9
HLA-C.1	5.24e-97	1.04893	0.998	0.947	1.35e-92	11	HLA-C
S100A8.5	4.06e-96	1.02011	0.881	0.565	1.05e-91	11	S100A8
NUPR1.4	2.03e-95	0.781788	0.936	0.667	5.24e-91	11	NUPR1
NPC2.3	2.82e-93	-0.866326	0.993	0.951	7.28e-89	11	NPC2
SERPINA1.6	1.19e-92	0.992938	0.987	0.783	3.07e-88	11	SERPINA1
ABL2.1	1.08e-91	-0.879524	0.148	0.573	2.78e-87	11	ABL2
CXCR4.3	1.51e-91	-1.47076	0.155	0.575	3.9e-87	11	CXCR4
CD52.5	1.62e-91	0.825365	0.982	0.873	4.17e-87	11	CD52
CXCL8.6	6.51e-91	-2.45685	0.037	0.474	1.68e-86	11	CXCL8
PHLDA3.4	8.31e-91	0.753799	0.818	0.498	2.14e-86	11	PHLDA3
VMO1	3.78e-89	0.855978	0.692	0.347	9.73e-85	11	VMO1
C20orf85.1	9.92e-89	-0.902151	0.25	0.05	2.56e-84	11	C20orf85
ATF3	1.06e-88	-0.952279	0.077	0.505	2.73e-84	11	ATF3
ACSL1.1	3.97e-88	-0.904425	0.403	0.73	1.02e-83	11	ACSL1
SLC16A10.2	4.23e-86	-0.951424	0.055	0.479	1.09e-81	11	SLC16A10
GLUL.1	6.6e-84	-0.813421	0.992	0.947	1.7e-79	11	GLUL
GADD45B	2.94e-80	-1.13091	0.202	0.588	7.56e-76	11	GADD45B
FKBP5.1	5.36e-80	-0.831714	0.371	0.681	1.38e-75	11	FKBP5
TUBA1B.2	4.52e-79	0.758706	0.98	0.892	1.16e-74	11	TUBA1B
TSC22D3.1	2.7e-78	-0.981976	0.61	0.8	6.95e-74	11	TSC22D3
SOD2.5	3.32e-78	-1.48801	0.531	0.786	8.56e-74	11	SOD2
NR4A2.4	4e-78	-1.03342	0.155	0.54	1.03e-73	11	NR4A2
KLF6.1	5.46e-78	-1.14318	0.657	0.811	1.41e-73	11	KLF6
RP5-839B4.8.2	3.1e-76	-0.819102	0	0.386	7.99e-72	11	RP5-839B4.8
NPM1	4.4e-76	-0.824546	0.879	0.903	1.13e-71	11	NPM1
HLA-B	5.78e-76	0.856386	1	0.968	1.49e-71	11	HLA-B
TGM2	2.82e-75	0.764403	0.669	0.354	7.26e-71	11	TGM2
MT2A.4	5.54e-75	-2.31044	0.726	0.817	1.43e-70	11	MT2A
CCL20.6	3.2e-74	-2.39756	0.029	0.411	8.25e-70	11	CCL20
CXCL2.6	6.67e-74	-2.02859	0.282	0.626	1.72e-69	11	CXCL2
RASGEF1B	9.01e-70	-0.874013	0.224	0.581	2.32e-65	11	RASGEF1B
B3GNT5	1.17e-69	-0.90063	0.252	0.59	3.01e-65	11	B3GNT5
HLA-DQB1.3	1.42e-69	0.764748	0.993	0.875	3.67e-65	11	HLA-DQB1
MT1X.4	7.33e-69	-1.79469	0.037	0.406	1.89e-64	11	MT1X
SGK1.2	1.8e-67	-1.0694	0.314	0.62	4.65e-63	11	SGK1
SFTPC	7.56e-67	-0.978523	0	0.351	1.95e-62	11	SFTPC
BTG1.3	1.1e-66	-1.14416	0.847	0.89	2.83e-62	11	BTG1
GPR183.7	8.22e-66	-1.34731	0.025	0.382	2.12e-61	11	GPR183
SDC2.3	2.27e-62	-1.09905	0.04	0.385	5.85e-58	11	SDC2
TNFAIP3.3	1.89e-61	-1.0261	0.173	0.504	4.87e-57	11	TNFAIP3
TPPP3.1	5.32e-59	-1.19869	0.311	0.095	1.37e-54	11	TPPP3
TIMP1.6	2e-58	-1.50866	0.538	0.75	5.14e-54	11	TIMP1
THBD.3	4.66e-58	-1.10412	0.375	0.643	1.2e-53	11	THBD
ATP1B3.2	5.78e-58	-0.776156	0.829	0.871	1.49e-53	11	ATP1B3
MALAT1.3	2.63e-55	-0.99356	0.988	0.966	6.78e-51	11	MALAT1
ZFP36.3	2.97e-55	-1.10942	0.666	0.785	7.65e-51	11	ZFP36
IER3.5	3.08e-52	-1.1348	0.114	0.418	7.93e-48	11	IER3
FABP5.2	4.06e-52	-0.969591	0.955	0.905	1.05e-47	11	FABP5
NEAT1.3	2.59e-51	-0.969067	0.971	0.919	6.68e-47	11	NEAT1
DNAJB1.1	3.34e-51	-1.07279	0.232	0.505	8.6e-47	11	DNAJB1
PPP1R15A	6.41e-51	-0.754778	0.523	0.708	1.65e-46	11	PPP1R15A
LIMS1.1	3.1e-50	-0.769989	0.63	0.763	7.99e-46	11	LIMS1
PLA2G7.5	7.21e-50	-0.891132	0.055	0.351	1.86e-45	11	PLA2G7
RETN.3	1.23e-49	0.780938	0.792	0.534	3.18e-45	11	RETN
UBC.1	1.1e-48	-0.821084	0.884	0.913	2.85e-44	11	UBC
IGSF6.1	1.11e-48	-0.802924	0.45	0.681	2.86e-44	11	IGSF6
RGS2.6	5.18e-48	-1.19529	0.203	0.491	1.34e-43	11	RGS2
RPS4Y1	7.22e-48	-0.998283	0	0.271	1.86e-43	11	RPS4Y1
IL1B.5	1.21e-47	-1.51327	0.143	0.42	3.12e-43	11	IL1B
JUNB.2	1.32e-45	-0.947025	0.766	0.836	3.41e-41	11	JUNB
EREG.6	2.18e-45	-1.10274	0.064	0.34	5.62e-41	11	EREG
ZFAND5.2	2.54e-45	-0.84441	0.746	0.812	6.55e-41	11	ZFAND5
RGS1.7	3.35e-45	-1.25252	0.145	0.42	8.62e-41	11	RGS1
CCL3.4	8.5e-45	-1.6756	0.044	0.315	2.19e-40	11	CCL3
CTSL.4	1.26e-44	-1.10093	0.815	0.87	3.25e-40	11	CTSL
HSP90AB1	6.1e-38	-0.780327	0.83	0.862	1.57e-33	11	HSP90AB1
MT1E.4	8.86e-36	-1.4445	0.072	0.306	2.28e-31	11	MT1E
HSP90AA1.3	2.08e-35	-0.960624	0.96	0.937	5.36e-31	11	HSP90AA1
THBS1.3	3.52e-35	-1.01006	0.378	0.577	9.08e-31	11	THBS1
MIR3945HG.4	1.42e-33	-0.798666	0.266	0.492	3.67e-29	11	MIR3945HG
ANXA1.2	4.74e-33	-0.759566	0.96	0.928	1.22e-28	11	ANXA1
RND3.6	4.93e-33	-0.950545	0.071	0.288	1.27e-28	11	RND3
FABP3.5	2.41e-29	-0.95449	0.161	0.377	6.21e-25	11	FABP3
CEBPD.5	2.17e-26	-0.793867	0.334	0.514	5.59e-22	11	CEBPD
HSPA1B	4.49e-25	-0.986478	0.153	0.335	1.16e-20	11	HSPA1B
CCL4.4	2.31e-23	-0.919895	0.079	0.262	5.95e-19	11	CCL4
AKR1C3.3	9.87e-19	-0.92188	0.304	0.432	2.54e-14	11	AKR1C3
HSPA1A.1	5.53e-17	-1.32621	0.461	0.543	1.42e-12	11	HSPA1A
LGMN.7	1.05e-09	-0.958824	0.353	0.427	2.71e-05	11	LGMN
FOS.2	2.85e-07	-0.82308	0.844	0.788	0.00734094	11	FOS
TUBB4B.9	0.00376161	-0.960828	0.704	0.614	1	11	TUBB4B
